# Supplementary material for: What Is the Experience of Practitioners in Health, Education or Social Care Roles Following a Death by Suicide? A Qualitative Research Synthesis
Source: Int J Environ Res Public Health. 2019 Sep 7;16(18):3293. doi: 10.3390/ijerph16183293 (PMC6766076; doi:10.3390/ijerph16183293)
Supplement: Supplementary file 1 [file ijerph-16-03293-s001.zip]

Archive with 1 entries (1 files):
- ijerph-587234-supplementary.docx
